# Supplementary material for: Fluorescent Labeling of Peroxisome and Nuclear in Colletotrichum aenigma
Source: J Fungi (Basel). 2023 Apr 21;9(4):493. doi: 10.3390/jof9040493 (PMC10142913; doi:10.3390/jof9040493)
Supplement: Supplementary file 1 [file jof-09-00493-s001.zip]

Archive with 1 entries (1 files):
- jof-2327359-supplementary.pdf
